# Supplementary material for: Ecological corridors for the amphibians and reptiles in the Natura 2000 sites of Romania
Source: Sci Rep. 2020 Nov 10;10:19464. doi: 10.1038/s41598-020-76596-z (PMC7655805; doi:10.1038/s41598-020-76596-z)
Supplement: Supplementary file 1 — Supplementary information 1. [file 41598_2020_76596_MOESM1_ESM.xlsx]

## Sheet: rasters_amphibians
Specie	Variabila	MIN RASTER	MIN	0.25	AVG	0.75	MAX	MAX RASTER	C1 (MIN Raster to MIN)	C2 (MIN to 25%)	25% to 75%	75% to MAX	C6 (MAX to MAX Raster)											STDEV
Bombina bombina	DEM	-15.69	0	88.46	179.88	259.25	1347.98	2500.42	1000	3	1	3	1000											173.856
	ROADDENS	0	0	1.51	1.64	10.29	29.5	33.89	1	1	1	3	1000											1.82214
	HYDRODENS	0	0	0	0.34	0.67	2.34	2.68	1000	1	1	1	1											0.375637
	WATERDENS	0	0	278.86	1301.59	1673.19	23703.6	29732.5	1	1	1	5	1000											2180.15
	ROADDIST	0	0	73.07	516.17	767.29	9317.18	14801.4	1000	3	1	1	1											935.019
	SLOPE	0	0	0.51	3.5	5.9	65.42	77.23	1	1	1	3	1000											5.14853
Bufo bufo	DEM	-15.69	0	205.05	442.28	582.03	2457.23	2500.42	1000	3	1	3	1000											347.034
	ROADDENS	0	0	0.43	1.46	2.06	27.75	33.89	1	1	1	3	1000											1.49494
	HYDRODENS	0	0	0	0.39	0.66	2.3	2.68	3	3	1	1	1											0.372098
	WATERDENS	0	0	252.94	843.21	1214.11	12900	29732.5	1	1	1	3	1000											876.351
	ROADDIST	0	0	68.75	465.61	687.56	8766.41	14801.4	1000	3	1	1	1											768.968
	SLOPE	0	0	1.4	8.3	12.67	71.8	77.23	1	1	1	3	1000											8.38027
Bombina variegata	DEM	-15.69	31.99	290.41	540.01	730.7	2472.67	2500.42	5	3	1	3	5											353.413
	ROADDENS	0	0	0.43	1.4	2.04	27.35	33.89	1	1	1	3	1000											1.42756
	HYDRODENS	0	0	0	0.4	0.66	2.33	2.68	1000	1	1	1	1											0.370146
	WATERDENS	0	0	287.76	771.83	1151.04	6670.83	29732.5	1	1	1	5	1000											660.469
	ROADDIST	0	0	76.04	470.89	684.4	6463.74	14801.4	1000	3	1	1	1											708.326
	SLOPE	0	0	3.06	9.86	14.76	71.03	77.23	1	1	1	3	1000											8.56378
Bufo viridis	DEM	-15.69	0	102.51	280.44	398.02	1868.21	2500.42	1000	3	1	3	1000											267.173
	ROADDENS	0	0	0.38	1.65	2.28	32.31	33.89	1	1	1	3	1000											1.7483
	HYDRODENS	0	0	0	0.34	0.67	2.34	2.68	3	3	1	1	1											0.371452
	WATERDENS	0	0	309.7	1198.11	1471.07	19743.3	29732.5	1	1	1	3	1000											4313.68
	ROADDIST	0	0	73.07	476	694.22	9317.18	14801.4	1000	3	1	1	1											814.112
	SLOPE	0	0	0.56	5.51	8.16	71.8	77.23	1	1	1	3	1000											6.78647
Hyla arborea	DEM	-15.69	0	122.74	286.72	406.54	1749.39	2500.42	1000	3	1	3	1000											238.533
	ROADDENS	0	0	0.34	1.5	2.08	29.5	33.89	1	1	1	3	1000											1.60954
	HYDRODENS	0	0	0	0.36	0.67	2.34	2.68	3	3	1	1	1											0.374713
	WATERDENS	0	0	233.19	1116.4	1399.17	29732.5	29732.5	1	1	1	3	1000											3205.36
	ROADDIST	0	0	52.32	509.36	732.48	13341.7	14801.4	1000	3	1	1	1											978.773
	SLOPE	0	0	0.84	5.61	9.01	71.8	77.23	1	1	1	3	1000											6.52171
Ichthyosaura alpestris	DEM	-15.69	114.57	554.15	840.2	1077.9	2499.52	2500.42	5	3	1	3	5											372.135
	ROADDENS	0	0	0.21	1.21	1.72	27.35	33.89	1	1	1	3	1000											1.39889
	HYDRODENS	0	0	0	0.38	0.65	2.3	2.68	1000	1	1	1	1											0.360759
	WATERDENS	0	0	289.21	804.23	1207.89	4338.2	29732.5	1	1	1	5	1000											625.543
	ROADDIST	0	0	98.92	586.34	816.11	6306.34	14801.4	1000	3	1	1	1											843.535
	SLOPE	0	0	6.4	13.9	20.05	71.03	77.23	1	1	1	3	1000											9.31292
Lissotriton vulgaris ampelensis	DEM	-15.69	100.37	263.47	455.29	589.67	1640.78	2500.42	5	3	1	3	5											282.021
	ROADDENS	0	0	0.7	2.04	2.6	25.45	33.89	1	1	1	3	1000											1.64678
	HYDRODENS	0	0	0	0.42	0.68	2.06	2.68	1000	1	1	1	1											0.372597
	WATERDENS	0	0	268.23	755.99	1117.64	3800	29732.5	1	1	1	5	1000											666.04
	ROADDIST	0	0	89.28	318.55	535.72	2846.04	14801.4	1000	3	1	1	1											379.589
	SLOPE	0	0	1.72	8.75	13.32	62.92	77.23	1	1	1	3	1000											7.7329
Lissotriton vulgaris vulgaris	DEM	-15.69	0	134.14	355.59	489.57	2101.42	2500.42	1000	3	1	3	1000											299.81
	ROADDENS	0	0	0.38	1.54	2.15	32.31	33.89	1	1	1	3	1000											1.78325
	HYDRODENS	0	0	0	0.38	0.67	2.34	2.68	1000	1	1	1	1											0.373848
	WATERDENS	0	0	233.19	889.26	1282.57	29732.5	29732.5	1	1	1	5	1000											1258.29
	ROADDIST	0	0	71.18	467.24	711.82	9075.79	14801.4	1000	3	1	1	1											729.448
	SLOPE	0	0	0.81	6.58	10.33	69.34	77.23	1	1	1	3	1000											7.57155
Lissotriton montandoni	DEM	-15.69	86.46	517.69	802.96	1050.38	2242.58	2500.42	1000	3	1	3	5											367.96
	ROADDENS	0	0	0	1.06	1.52	19.4	33.89	1	1	1	3	1000											1.20623
	HYDRODENS	0	0	0	0.37	0.65	2.04	2.68	1000	1	1	1	1											0.356215
	WATERDENS	0	0	289.21	825.82	1207.89	4338.2	29732.5	1	1	1	5	1000											659.083
	ROADDIST	0	0	132.79	657.98	973.79	5643.58	14801.4	1000	3	1	1	1											872.467
	SLOPE	0	0	6.4	13.73	20.05	71.03	77.23	1	1	1	3	1000											9.30312
Pelobates fuscus	DEM	-15.69	0	67.55	158.01	195.19	1399.5	2500.42	1000	3	1	3	5											175.902
	ROADDENS	0	0	0.34	1.73	2.28	28.98	33.89	1	1	1	3	1000											1.72323
	HYDRODENS	0	0	0	0.3	0.66	2.06	2.68	3	3	1	1	1											0.366076
	WATERDENS	0	0	349.79	1527.14	1865.56	29732.5	29732.5	1	1	1	3	1000											3246.82
	ROADDIST	0	0	86.01	527.58	802.77	7310.95	14801.4	1000	3	1	1	1											982.895
	SLOPE	0	0	0.26	2.68	3.14	66.83	77.23	1	1	1	3	1000											4.39609
Pelobates syriacus	DEM	-15.69	0	25.26	85.3	127.31	433.46	2500.42	1000	2	1	2	5											64.0387
	ROADDENS	0	0	0	1.01	1.49	19.99	33.89	1	1	1	3	1000											1.60932
	HYDRODENS	0	0	0	0.19	0.64	1.81	2.68	3	3	1	1	1											0.185649
	WATERDENS	0	0	582.99	3053.73	3847.73	29732.5	29732.5	1	1	1	3	1000											7686.09
	ROADDIST	0	0	164.05	1476.47	1257.74	13944.5	14801.4	1000	3	1	1	1											1428.42
	SLOPE	0	0	0.52	2.37	3.3	44.27	77.23	1	1	1	3	1000											2.88251
Rana arvalis	DEM	-15.69	70.96	119.5	313.33	498.17	1308.91	2500.42	5	3	1	3	5											256.362
	ROADDENS	0	0	0.43	1.54	2.06	27.75	33.89	1	1	1	3	1000											1.53961
	HYDRODENS	0	0	0	0.37	0.68	1.99	2.68	1000	1	1	1	1											0.389613
	WATERDENS	0	0	307.91	936.33	1375.34	5234.5	29732.5	1	1	1	5	1000											829.396
	ROADDIST	0	0	86.8	423.96	694.46	4427.19	14801.4	1000	3	1	1	1											547.6
	SLOPE	0	0	0.4	3.62	5.43	51.37	77.23	1	1	1	3	1000											5.70443
Rana temporaria	DEM	-15.69	31.99	351.31	641.38	854.5	2489.84	2500.42	1000	3	1	3	5											367.939
	ROADDENS	0	0	0.32	1.34	1.93	27.35	33.89	1	1	1	3	1000											1.34908
	HYDRODENS	0	0	0	0.4	0.66	2.3	2.68	3	3	1	1	1											0.367007
	WATERDENS	0	0	289.21	776.04	1156.85	4338.2	29732.5	1	1	1	3	1000											638.441
	ROADDIST	0	0	76.04	482.97	709.74	6463.75	14801.4	1000	3	1	1	1											715.806
	SLOPE	0	0	3.9	11.28	16.71	71.03	77.23	1	1	1	3	1000											8.88626
Rana dalmatina	DEM	-15.69	0	166.47	343.27	459.88	1868.21	2500.42	1000	3	1	3	5											251.597
	ROADDENS	0	0	0.45	1.5	2.14	28.67	33.89	1	1	1	3	1000											1.61578
	HYDRODENS	0	0	0	0.38	0.67	2.3	2.68	3	3	1	1	1											0.372614
	WATERDENS	0	0	299.52	870.5	1264.64	8486.46	29732.5	1	1	1	3	1000											2256.2
	ROADDIST	0	0	97.35	438.91	700.92	4964.87	14801.4	1000	3	1	1	1											609.742
	SLOPE	0	0	1.1	6.82	10.5	70.43	77.23	1	1	1	3	1000											7.28883
Salamandra salamandra	DEM	-15.69	36	320.96	550.8	735.35	2237.52	2500.42	1000	3	1	3	5											381.221
	ROADDENS	0	0	0.37	1.38	1.97	23.97	33.89	1	1	1	3	1000											1.21386
	HYDRODENS	0	0	0	0.4	0.67	2.3	2.68	1000	5	1	1	1											0.361651
	WATERDENS	0	0	287.76	771.32	1151.04	6670.83	29732.5	1	1	1	5	1000											677.397
	ROADDIST	0	0	82.84	461.68	704.14	5281.09	14801.4	1000	3	1	1	1											796.648
	SLOPE	0	0	4.5	11.22	16.61	71.8	77.23	1	1	1	3	1000											8.69596
Triturus cristatus	DEM	-15.69	15.84	187.22	381.49	504.27	2200.94	2500.42	5	3	1	3	1000											262.16
	ROADDENS	0	0	0.51	1.67	2.29	32.52	33.89	1	1	1	3	1000											1.80978
	HYDRODENS	0	0	0	0.4	0.67	2.3	2.68	1000	5	1	1	1											0.375524
	WATERDENS	0	0	279.38	799.28	1179.61	7915.8	29732.5	1	1	1	5	1000											786.78
	ROADDIST	0	0	86.14	425.76	689.16	5491.81	14801.4	1000	3	1	1	1											579.843
	SLOPE	0	0	1.08	7.1	10.6	69.34	77.23	1	1	1	3	1000											7.31033
Triturus dobrogicus	DEM	-15.69	0	6.27	68.24	107.09	313.79	2500.42	1000	3	1	3	1000											53.12
	ROADDENS	0	0	0	1.33	107.09	19.21	33.89	1	1	1	3	1000											1.48533
	HYDRODENS	0	0	0	0.26	0.66	1.96	2.68	1000	1	1	1	1											0.373792
	WATERDENS	0	0	466.39	1829.7	2331.96	29732.5	29732.5	1	1	1	5	1000											2928.22
	ROADDIST	0	0	111.6	877.26	1190.5	9486.83	14801.4	1000	3	1	1	1											1425.76
	SLOPE	0	0	0.27	1	1.07	34.33	77.23	1	1	1	3	1000											2.01668

## Sheet: clc_amphibians
Denumire	CLC	Bombina bombina	Score	Bufo bufo	Score	Bombina variegata	Score	Bufo viridis	Score	Hyla arborea	Score	Ichthyosaura alpestris	Score	Lissotriton vulgaris ampelensis	Score	Lissotriton montandoni	Score	Lissotriton vulgaris vulgaris	Score	Pelobates fuscus	Score	Pelobates syriacus	Score	Rana arvalis	Score	Rana dalmatina	Score	Rana temporaria	Score	Salamandra salamandra	Score	Triturus cristatus	Score	Triturus dobrogicus	Score
Discontinuous urban fabric	112	330891	1000	377316	1000	383273	1000	411773	1000	391292	1000	95964.9	1000	18431.1	1000	74180.9	1000	368520	1000	120258	1000	10180.9	1000	62304.4	1000	367066	1000	284570	1000	174406	1000	318336	1000	34138	1000
Industrial or commercial units	121	44598.9	1000	33595	1000	29982.7	1000	56220.1	1000	45420.5	1000	6298.96	1000	1698.84	1000	4612.8	1000	37288.2	1000	19853.9	1000	2558.1	1000	7472	1000	32912.9	1000	17679.1	1000	10126.7	1000	28338.7	1000	7256.43	1000
Road and rail networks and associated land	122	1706.07	1000	720.894	1000	698.969	1000	1977.53	1000	1605.37	1000	25.8778	1000	0	1000	87.0052	1000	1627.27	1000	1202.18	1000	0	1000	54.9854	1000	1017.51	1000	490.266	1000	139.927	1000	1113.99	1000	349.79	1000
Port areas	123	1257.63	1000	105.793	1000	35.7942	1000	2292.75	1000	1664.36	1000	0	1000	0	1000	0	1000	467.533	1000	1302.88	1000	177.668	1000	0	1000	115.998	1000	19.6561	1000	0	1000	0	1000	600.538	1000
Airports	124	1927.12	1000	1007.92	1000	764.289	1000	1268.95	1000	902.684	1000	39.6899	1000	52.9408	1000	52.9408	1000	1691.78	1000	370.51	1000	41.9027	1000	162.409	1000	515.287	1000	338.518	1000	47.3925	1000	596.597	1000	177.296	1000
Mineral extraction sites	131	2364.12	1000	5412.14	1000	6356.3	1000	7115.45	1000	5433.59	1000	1878.33	1000	235.663	1000	392.207	1000	4166.37	1000	1753.35	1000	1183.72	1000	706.402	1000	5498.2	1000	5552.62	1000	2413.98	1000	4148.47	1000	32.3392	1000
Dump sites	132	2052.45	1000	2124.04	1000	2585.97	1000	3268.95	1000	2287.93	1000	681.72	1000	279.569	1000	451.6	1000	1444.48	1000	812.207	1000	521.843	1000	153.146	1000	2105.57	1000	1488.97	1000	1055.89	1000	990.233	1000	144.674	1000
Green urban areas	141	1952.45	1000	845.226	1000	755.59	1000	2289.6	1000	2089.68	1000	237.03	1000	113.301	1000	62.3291	1000	2461.8	1000	1072.11	1000	72.5097	1000	200.489	1000	1465.25	1000	470.465	1000	220.465	1000	1361.32	1000	290.085	1000
Sport and leisure facilities	142	1772.93	1000	2562.92	1000	2725.06	1000	3069.39	1000	2179.62	1000	1576.56	1000	80.8643	1000	1240.55	1000	1608.37	1000	987.857	1000	613.475	1000	410.372	1000	1480.42	1000	1720.12	1000	590.251	1000	1101.62	1000	251.698	1000
Non-irrigated arable land	211	1.9652e+06	1000	1.44402e+06	1000	1.10587e+06	1000	2.28058e+06	1000	1.90818e+06	1000	155879	1000	52170.8	1000	96788.4	1000	1.54847e+06	1000	866536	1000	114190	1000	390518	1000	1.53498e+06	1000	735025	1000	542603	1000	1.20076e+06	1000	360981	1000
Rice fields	213	2268.56	1000	308.39	1000	17.0696	1000	2762.53	1000	2518.64	1000	0	1000	0	1000	0	1000	2213.96	1000	118.141	1000	0	1000	0	1000	387.908	1000	17.0696	1000	0	1000	42.7787	1000	1608.96	1000
Vineyards	221	95391.6	1000	51275.9	1000	42881.7	1000	113907	1000	92861.2	1000	1788.59	1000	1848.74	1000	4079.94	1000	62590.4	1000	35541.5	1000	8228.28	1000	8979.62	1000	66273.9	1000	25129.3	1000	24641.2	1000	45543.7	1000	14267.1	1000
Fruit trees and berry plantations	222	46096	1000	66931	1000	80012.2	1000	68476.8	1000	68793.7	1000	12124.6	1000	3105.2	1000	5881.88	1000	67018.5	1000	11243.5	1000	140.276	1000	10130.5	1000	73793	1000	50486.5	1000	48751.5	1000	61512.6	1000	2344.14	1000
Pastures	231	523123	1000	860751	1000	930864	1000	805825	1000	745837	1000	276753	1000	47534.2	1000	143956	1000	759817	1000	198054	1000	10644.4	1000	162804	1000	834494	1000	718670	1000	558328	1000	661624	1000	73835.1	1000
Complex cultivation patterns	242	143968	1000	271543	1000	312796	1000	238435	1000	235748	1000	86018	1000	14657.2	1000	58407.2	1000	224082	1000	43964.9	1000	3243.89	1000	29897	1000	258545	1000	250480	1000	173771	1000	196189	1000	11658.8	1000
Land principally occupied by agriculture, with significant areas of natural vegetation	243	232526	1000	361620	1000	388722	1000	338146	1000	341994	1000	90260.1	1000	20736.8	1000	48455.2	1000	314784	1000	68181.4	1000	5046.29	1000	53561	1000	373852	1000	281773	1000	212463	1000	273212	1000	19319.5	1000
Broad-leaved forest	311	679335	2	1.5286e+06	1	1.72317e+06	1	1.14501e+06	1	1.22749e+06	1	480205	1	97006.9	1	194849	1	1.13836e+06	1	249381	5	13625.6	5	142502	1	1.50954e+06	1	1.2937e+06	1	1.07644e+06	1	1.01543e+06	1	43158.3	1
Coniferous forest	312	19685.8	5	303373	1	462145	1	114459	1	71812.3	5	340594	1	11713.7	1	273771	1	187846	1	2703.12	5	58.5429	5	18892.7	1	91951.7	1	435929	1	316900	1	117067	1	0	5
Mixed forest	313	30197.7	2	328242	1	433124	1	115281	1	103332	1	312861	1	5922.89	1	239293	1	233717	1	4467.32	5	28.4393	5	10839	1	114941	1	381889	1	288279	1	145578	1	0.415392	2
Natural grassland	321	28916.6	2	63736.5	1	88085.6	1	45648.2	1	37869.7	1	53463.5	2	1943.58	1	32352.1	1	31597.6	1	18883.7	5	7323.27	5	1691.85	1	26592.6	1	79706.7	1	70100.9	5	13872.9	1	6229.48	1
Moors and heathland	322	36.6335	1	12352.9	1	20377.6	1	2499.14	1	1084.01	1	16285.6	1	99.1356	1	8058.69	1	2766.29	1	0	1	0	1	0	1	1307.19	1	26128.1	1	18620.1	5	1156.43	1	0	5
Transitional woodland/shrub	324	55911.6	2	181045	1	222021	1	132048	1	107357	1	111010	2	7308.32	1	71853.2	1	135233	1	20952.1	3	3073.06	3	19625.2	1	139772	1	191729	1	135720	5	112375	1	3299.01	1
Beaches, dunes, sands	331	4356.34	5	2176.21	5	1225.04	5	4128.09	1	4936	5	343.953	5	0	5	791.642	5	2920	5	3739.79	1	1105.5	1	0	5	917.698	5	776.255	5	441.214	5	740.877	5	2164.98	3
Bare rock	332	217.077	5	1736.68	5	2622.56	5	700.214	1	396.943	5	1934.46	5	0	5	99.3322	5	574.866	5	0	5	0	5	3.62906	5	955.633	5	2931.13	5	481.085	5	323.598	5	0	5
Sparsely vegetated areas	333	1038.88	5	3097.6	5	5538.68	5	1828.92	1	1379.92	5	4921.79	5	368.939	2	672.627	5	1476.16	2	450.847	1	155.243	1	0	5	1886.17	5	5929.57	5	2565.79	5	1799.05	5	9.92844	5
Inland marshes	411	123665	1	59412.2	1	15716.1	1	99971.2	1	137018	1	2182.22	1	969.318	1	1081.36	1	52793.4	1	55485.4	1	16213.4	1	6136.75	1	24661.3	1	11503.1	1	5062.97	5	16633.1	1	65341.9	1
Salt marshes	421	5456.57	5	0	5	0	5	5360.55	5	5456.57	5	0	5	0	5	0	5	120.655	5	5360.55	3	5399.2	3	0	5	0	5	0	5	0	5	0	5	2290.23	5
Water courses	511	74826	1	48838.6	1	35905.9	1	75182.1	1	72163.5	1	6594.96	5	1560.38	3	7772.37	5	51097.6	3	38963	5	2422.62	5	5227.8	1	48351.3	1	23611.5	1	11607.9	1	26988.8	5	20696.8	1
Water bodies	512	56830.5	1	31589.5	1	18030.5	1	63691.7	1	64956.4	1	7298.05	5	634.118	3	6901.7	5	34437.2	3	30974.6	5	12519.5	5	4155.62	3	23277.1	3	13408.2	3	7489.4	1	20090.3	1	21116.4	1
Coastal lagoons	521	38448.8	1000	0	1000	0	1000	20236.8	1000	37075.8	1000	0	1000	0	1000	0	1000	5364.75	1000	26797.6	1000	22279.6	1000	0	1000	0	1000	0	1000	0	1000	0	1000	9174.51	1000
Sea and ocean	523	141.404	1000	0	1000	0	1000	433.64	1000	268.751	1000	0	1000	0	1000	0	1000	4.76824	1000	250.048	1000	182.001	1000	0	1000	0	1000	0	1000	0	1000	0	1000	60.7112	1000

## Sheet: rasters_reptiles
Specie	Variabila	MIN RASTER	MIN	0.25	AVG	0.75	MAX	MAX RASTER	C1 (MIN Raster to MIN)	C2 (MIN to 25%)	25% to 75%	75% to MAX	C6 (MAX to MAX Raster)
Anguis fragilis	DEM	-15.69	0	316.9	535.36	712.18	2457.23	2500.42	1000	3	1	3	5
	ROADDENS	0	0	0.45	1.44	2.05	28.98	33.89	1	1	1	3	1000
	HYDRODENS	0	0	0	0.39	0.66	2.3	2.68	1	1	1	3	1000
	WATERDENS	0	0	274.08	797.2	1205.99	6989.27	29732.5	3	1	1	1	1
	ROADDIST	0	0	76.04	458.32	684.39	6463.74	14801.4	1000	3	1	1	1
	SLOPE	0	0	3.37	10.44	15.76	71.8	77.23	1	1	1	2	1000
Ablepharus kitaibelii	DEM	-15.69	0	67.26	144.58	172.24	1404.35	2500.42	1000	3	1	3	5
	ROADDENS	0	0	0.35	1.75	2.31	22.68	33.89	1	1	1	3	1000
	HYDRODENS	0	0	0	0.23	0.64	1.92	2.68	1	1	1	3	1000
	WATERDENS	0	0	507.12	1688.16	2218.65	16101.1	29732.5	3	1	1	1	1
	ROADDIST	0	0	92.96	499.57	799.51	4741.3	14801.4	1000	3	1	1	1
	SLOPE	0	0	0.78	5.07	6.8	66.78	77.23	1	1	1	2	1000
Coronella austriaca	DEM	-15.69	0	197.24	409.47	599.91	2050.88	2500.42	1000	3	1	3	5
	ROADDENS	0	0	0.45	1.75	2.39	28.98	33.89	1	1	1	3	1000
	HYDRODENS	0	0	0	0.39	0.67	2.3	2.68	1	1	1	3	1000
	WATERDENS	0	0	253.56	927.12	1267.8	16101.1	29732.5	3	1	1	1	1
	ROADDIST	0	0	94.8	432.95	687.35	6044	14801.4	1000	3	1	1	1
	SLOPE	0	0	1.9	8.66	13.05	69.34	77.23	1	1	1	2	1000
Dolichophis caspius	DEM	-15.69	0	35.94	103.4	139.42	1192.94	2500.42	5	3	1	3	5
	ROADDENS	0	0	0.2	1.52	2.12	25.74	33.89	1	1	1	3	1000
	HYDRODENS	0	0	0	0.21	0.64	1.83	2.68	1	1	1	3	1000
	WATERDENS	0	0	541.97	1991.13	2632.44	19743.3	29732.5	3	1	1	1	1
	ROADDIST	0	0	97.01	557.65	892.53	4947.72	14801.4	1000	3	1	1	1
	SLOPE	0	0	0.76	4.04	5.64	65.42	77.23	1	1	1	2	1000
Darevskia praticola	DEM	-15.69	3.21	84.17	223.2	331.81	1217.6	2500.42	5	3	1	3	1000
	ROADDENS	0	0	0.23	1.6	2.11	19.95	33.89	1	1	1	3	1000
	HYDRODENS	0	0	0	0.32	0.68	1.71	2.68	1	1	1	3	1000
	WATERDENS	0	0	399.36	1323.04	1797.13	8486.45	29732.5	3	1	1	1	1
	ROADDIST	0	0	87.02	539.56	818.07	4438.46	14801.4	1000	3	1	1	1
	SLOPE	0	0	0.82	7.69	12.42	70.43	77.23	1	1	1	2	1000
Eremias arguta	DEM	-15.69	-4.56	-0.78	4.21	2.98	91.6	2500.42	5	3	1	3	5
	ROADDENS	0	0	0	0.7	1.5	10.37	33.89	1	1	1	3	1000
	HYDRODENS	0	0	0	0.05	0.61	1.12	2.68	1	1	1	3	1000
	WATERDENS	0	0	2448.55	6933.42	8278.45	29732.5	29732.5	3	1	1	1	1
	ROADDIST	0	0	296.62	1300.85	2051.62	6303.17	14801.4	1000	3	1	1	1
	SLOPE	0	0	0.1	0.66	1.03	26.29	77.23	1	1	1	2	1000
Emys orbicularis	DEM	-15.69	0	75.99	237.84	387.18	2327.53	2500.42	5	3	1	3	1000
	ROADDENS	0	0	0.38	1.84	2.42	32.52	33.89	1	1	1	3	1000
	HYDRODENS	0	0	0	0.34	0.67	2.09	2.68	3	3	1	1	1
	WATERDENS	0	0	349.79	1307.8	1632.37	29732.5	29732.5	1	1	1	3	3
	ROADDIST	0	0	52.32	529.2	784.8	13341.7	14801.4	1000	3	1	1	1
	SLOPE	0	0	0.51	4.64	7.69	65.42	77.23	1	1	1	3	1000
Elaphe sauromates	DEM	-15.69	0	29.89	82.74	109.71	456.16	2500.42	5	3	1	3	1000
	ROADDENS	0	0	0.33	2.13	2.61	21.43	33.89	1	1	1	3	1000
	HYDRODENS	0	0	0	0.15	0.63	1.6	2.68	1	1	1	3	1000
	WATERDENS	0	0	847.07	2367.23	3425.12	9391.48	29732.5	3	1	1	1	1
	ROADDIST	0	0	90.91	524.47	818.24	3848.78	14801.4	1000	3	1	1	1
	SLOPE	0	0	0.86	3.7	5.2	44.27	77.23	1	1	1	2	1000
Eryx jaculus	DEM	-15.69	0	18.65	47.1	72.84	225.65	2500.42	1000	3	1	3	1000
	ROADDENS	0	0	0.26	1.32	1.83	13.35	33.89	1	1	1	3	1000
	HYDRODENS	0	0	0	0.22	0.64	1.41	2.68	1	1	1	3	1000
	WATERDENS	0	0	557.32	1571.91	2362.01	6767.56	29732.5	3	1	1	1	1
	ROADDIST	0	0	89.23	514.9	803.09	2844.29	14801.4	1000	3	1	1	1
	SLOPE	0	0	0.48	3.02	4.71	30.81	77.23	1	1	1	2	1000
Lacerta agilis	DEM	-15.69	0	141.06	385.4	532.96	2482.69	2500.42	5	3	1	3	1000
	ROADDENS	0	0	0.34	1.48	2.05	28.98	33.89	1	1	1	3	1000
	HYDRODENS	0	0	0	0.37	0.66	2.3	2.68	1	1	1	3	1000
	WATERDENS	0	0	233.19	1009.51	1282.57	29732.5	29732.5	3	1	1	1	1
	ROADDIST	0	0	52.32	473.75	732.48	13341.7	14801.4	1000	3	1	1	1
	SLOPE	0	0	0.84	7.33	11.26	71.8	77.23	1	1	1	2	1000
Lacerta trilineata	DEM	-15.69	0	9.94	79.39	122.4	456.16	2500.42	5	3	1	3	1000
	ROADDENS	0	0	0.13	1.44	1.94	17.68	33.89	1	1	1	3	1000
	HYDRODENS	0	0	0	0.16	0.62	1.43	2.68	1	1	1	3	1000
	WATERDENS	0	0	727.37	3220.75	4040.97	20609	29732.5	3	1	1	1	1
	ROADDIST	0	0	81.11	615.54	919.32	6894.92	14801.4	1000	3	1	1	1
	SLOPE	0	0	0.69	3.28	4.51	44.27	77.23	1	1	1	2	1000
Lacerta viridis	DEM	-15.69	0	115.54	283.99	399.91	1843.61	2500.42	5	3	1	3	1000
	ROADDENS	0	0	0.45	1.55	2.16	28.98	33.89	1	1	1	3	1000
	HYDRODENS	0	0	0	0.35	0.66	2.14	2.68	1	1	1	3	1000
	WATERDENS	0	0	253.56	1090.2	1394.58	16101.1	29732.5	3	1	1	1	1
	ROADDIST	0	0	99.71	459.44	698.01	6356.88	14801.4	1000	3	1	1	1
	SLOPE	0	0	1.18	6.48	9.73	75.25	77.23	1	1	1	2	1000
Natrix tessellata	DEM	-15.69	0	108.49	299.86	447.63	1388.47	2500.42	5	3	1	3	1000
	ROADDENS	0	0	0.39	2.09	2.52	33.89	33.89	1	1	1	3	1000
	HYDRODENS	0	0	0	0.36	0.68	1.99	2.68	3	3	1	1	1
	WATERDENS	0	0	278.86	1266.45	1487.28	23703.6	29732.5	1	1	1	3	3
	ROADDIST	0	0	86.01	449.84	688.08	7310.95	14801.4	1000	3	1	1	1
	SLOPE	0	0	0.51	6.6	12.31	65.42	77.23	1	1	1	2	1000
Podarcis muralis	DEM	-15.69	0	287.4	543.94	751.78	2410.02	2500.42	1000	3	1	3	1000
	ROADDENS	0	0	0.4	1.46	1.91	25.74	33.89	1	1	1	3	1000
	HYDRODENS	0	0	0	0.41	0.67	2.3	2.68	1	1	1	3	1000
	WATERDENS	0	0	270.64	770.07	1116.39	8626.7	29732.5	3	1	1	1	1
	ROADDIST	0	0	92.96	459.71	706.54	4741.3	14801.4	1000	3	1	1	1
	SLOPE	0	0	4.22	11.9	18.02	71.8	77.23	1	1	1	2	1000
Podarcis tauricus	DEM	-15.69	0	35.46	95.56	134.85	657.93	2500.42	5	3	1	3	1000
	ROADDENS	0	0	0.1	1.4	1.91	25.74	33.89	1	1	1	3	1000
	HYDRODENS	0	0	0	0.21	0.64	1.89	2.68	1	1	1	3	1000
	WATERDENS	0	0	565.73	2210.62	2990.32	20609	29732.5	3	1	1	1	1
	ROADDIST	0	0	81.11	593.14	892.28	6894.92	14801.4	1000	3	1	1	1
	SLOPE	0	0	0.68	2.82	4.08	57.83	77.23	1	1	1	2	1000
Testudo graeca	DEM	-15.69	0	33.52	90.43	131.47	456.16	2500.42	5	3	1	3	1000
	ROADDENS	0	0	0	1.32	1.8	19.99	33.89	1	1	1	3	1000
	HYDRODENS	0	0	0	0.19	0.64	1.83	2.68	1	1	1	3	1000
	WATERDENS	0	0	565.73	2154.17	2909.5	20609	29732.5	1000	1	1	1	1
	ROADDIST	0	0	87.02	635.62	939.91	4438.46	14801.4	1000	3	1	1	1
	SLOPE	0	0	0.86	3.37	4.86	44.27	77.23	1	1	1	3	1000
Testudo hermanni	DEM	-15.69	25.91	175.46	296.99	395.1	1217.6	2500.42	5	3	1	3	5
	ROADDENS	0	0	0.4	1.18	1.61	25.74	33.89	1	1	1	3	1000
	HYDRODENS	0	0	0	0.34	0.64	1.71	2.68	1	1	1	3	1000
	WATERDENS	0	0	355.81	976.32	1334.3	7531.43	29732.5	1000	1	1	1	1
	ROADDIST	0	0	87.35	489.15	698.87	4437.86	14801.4	1000	3	1	1	1
	SLOPE	0	0	3.59	9.97	14.63	70.43	77.23	1	1	1	3	1000
Vipera ammodytes ammodytes	DEM	-15.69	36	261.2	452.92	605.16	1630.77	2500.42	5	3	1	3	5
	ROADDENS	0	0	0.4	1.43	1.91	25.74	33.89	1	1	1	3	1000
	HYDRODENS	0	0	0	0.4	0.67	1.92	2.68	1	1	1	3	1000
	WATERDENS	0	0	291.68	769.88	1130.26	4648.65	29732.5	3	1	1	1	1
	ROADDIST	0	0	94.23	488.58	706.76	3989.29	14801.4	1000	3	1	1	1
	SLOPE	0	0	5.8	13.49	19.88	70.43	77.23	1	1	1	2	1000
Vipera ammodytes montandoni	DEM	-15.69	0	59.52	115.06	158.68	456.16	2500.42	1000	3	1	3	1000
	ROADDENS	0	0	0.05	1.21	1.77	13.28	33.89	1	1	1	3	1000
	HYDRODENS	0	0	0	0.18	0.64	1.71	2.68	1	1	1	3	1000
	WATERDENS	0	0	646.55	2440.38	2990.32	20609	29732.5	3	1	1	1	1
	ROADDIST	0	0	92.96	640.25	948.26	4741.3	14801.4	1000	3	1	1	1
	SLOPE	0	0	1.38	4.35	6.25	44.27	77.23	1	1	1	2	1000
Vipera berus	DEM	-15.69	58	436.77	729.87	967.05	2472.67	2500.42	5	3	1	3	5
	ROADDENS	0	0	0.32	1.48	1.95	27.75	33.89	1	1	1	3	1000
	HYDRODENS	0	0	0	0.4	0.66	2.3	2.68	1	1	1	3	1000
	WATERDENS	0	0	297.18	771.02	1167.49	5412.94	29732.5	3	1	1	1	1
	ROADDIST	0	0	88.52	491.01	708.21	5643.58	14801.4	1000	3	1	1	1
	SLOPE	0	0	4.62	12.51	18.76	69.34	77.23	1	1	1	3	1000
Vipera nikolskii	DEM	-15.69	30.89	124.27	195.98	265.33	535.54	2500.42	5	3	1	2	5
	ROADDENS	0	0	0.57	2.68	3.35	29.5	33.89	1	1	1	3	1000
	HYDRODENS	0	0	0	0.36	0.65	1.77	2.68	1	1	1	3	1000
	WATERDENS	0	0	305.88	839.49	1270.58	3000	29732.5	3	1	1	1	1
	ROADDIST	0	0	99.65	373.04	697.57	3176.47	14801.4	1000	3	1	1	1
	SLOPE	0	0	2.52	5.73	8.37	33.9	77.23	1	1	1	2	1000
Vipera ursinii moldavica	DEM	-15.69	0	0	52.49	124.69	409.72	2500.42	1000	1	1	3	1000
	ROADDENS	0	0	0	1.31	2.59	13.5	33.89	1	1	1	3	1000
	HYDRODENS	0	0	0	0.17	0.61	1.48	2.68	1	1	1	3	1000
	WATERDENS	0	0	582.98	5295.39	6529.48	29732.5	29732.5	3	1	1	1	1
	ROADDIST	0	0	133.21	1223.31	2051.55	6794.11	14801.4	1000	3	1	1	1
	SLOPE	0	0	0.31	2.54	4.02	26.99	77.23	1	1	1	2	1000
Vipera ursinii rakosiensis	DEM	-15.69	224	309.16	390.16	443.62	795.47	2500.42	5	3	1	3	1000
	ROADDENS	0	0	0.41	1.7	2.52	13.12	33.89	1	1	1	3	1000
	HYDRODENS	0	0	0	0.31	0.66	1.74	2.68	1	1	1	3	1000
	WATERDENS	0	0	395.79	994.63	1519.35	3242.99	29732.5	3	1	1	1	1
	ROADDIST	0	0	99.98	413.81	699.86	2549.5	14801.4	1000	3	1	1	1
	SLOPE	0	0	2.66	5.99	8.62	32.36	77.23	1	1	1	2	1000
Zamenis longissimus	DEM	-15.69	0	287.67	452.9	589.08	1868.21	2500.42	1000	3	1	3	1000
	ROADDENS	0	0	0.43	1.52	2.04	27.35	33.89	1	1	1	3	1000
	HYDRODENS	0	0	0	0.38	0.66	2.3	2.68	1	1	1	3	1000
	WATERDENS	0	0	286.74	849.8	1218.66	9140.02	29732.5	3	1	1	1	1
	ROADDIST	0	0	91.21	442.06	693.22	4651.88	14801.4	1000	3	1	1	1
	SLOPE	0	0	3.14	9.59	14.14	66.78	77.23	1	1	1	2	1000
Zootoca vivipara	DEM	-15.69	56.64	483	813.81	1117.8	2472.67	2500.42	5	3	1	3	5
	ROADDENS	0	0	0.17	1.16	1.65	22.2	33.89	1	1	1	3	1000
	HYDRODENS	0	0	0	0.37	0.65	2.3	2.68	1	1	1	3	1000
	WATERDENS	0	0	298.1	860.82	1266.96	6334.82	29732.5	3	1	1	1	1
	ROADDIST	0	0	76.04	569.07	785.78	6463.74	14801.4	1000	3	1	1	1
	SLOPE	0	0	3.62	13.03	20.33	71.03	77.23	1	1	1	2	1000

## Sheet: clc_reptiles
Denumire	CLC	Anguis fragilis	Score	Ablepharus kitaibelii	Score	Coronella austriaca	Score	Dolichophis caspius	Score	Darevskia praticola	Score	Eremias arguta	Score	Emys orbicularis	Score	Elaphe sauromates	Score	Lacerta agilis	Score	Lacerta trilineata	Score	Lacerta viridis	Score	Natrix tessellata	Score	Podarcis muralis	Score	Podarcis tauricus	Score	Testudo graeca	Score	Testudo hermanni	Scor	Vipera ammodytes ammodytes	Score	Vipera berus	Score	Vipera nikolskii	Score	Vipera ursinii moldavica	Score	Vipera ammodytes montandoni	Score	Vipera ursinii rakosiensis	Score	Zamenis longissimus	Score	Zootoca vivipara	Score
Discontinuous urban fabric	112	225075	1000	17402.9	1000	135285	1000	42873.4	1000	10608.1	1000	2659.21	1000	176948	1000	5106.48	1000	450657	1000	11448.8	1000	331923	1000	129765	1000	89630.2	1000	57899.3	1000	27646.1	1000	12211.5	1000	14215.5	1000	123922	1000	7686	1000	3964.36	1000	7104.3	1000	2008.67	1000	112082	1000	110903	1000
Industrial or commercial units	121	16978	1000	2711.56	1000	13956.3	1000	11059.8	1000	1707.54	1000	111.516	1000	23139.6	1000	1117.73	1000	44823.2	1000	3174.99	1000	42156.6	1000	20553.1	1000	7802.71	1000	15573	1000	6589.56	1000	1231.94	1000	1895.76	1000	9897.72	1000	1042	1000	458.491	1000	1310.74	1000	356.329	1000	9152.08	1000	7681.09	1000
Road and rail networks and associated land	122	402.396	1000	490.585	1000	428.486	1000	317.596	1000	120.705	1000	0	1000	930.748	1000	0	1000	1485.11	1000	66.4572	1000	1286.41	1000	671.088	1000	211.233	1000	264.306	1000	3.52099	1000	0	1000	0	1000	270.222	1000	129	1000	0	1000	0	1000	0	1000	116.179	1000	157.596	1000
Port areas	123	19.6561	1000	153.773	1000	62.5519	1000	1520.49	1000	19.6561	1000	0	1000	1145	1000	226.988	1000	537.416	1000	477.21	1000	2162.52	1000	1988.31	1000	421.711	1000	1751.5	1000	1028.99	1000	189.295	1000	173.157	1000	0	1000	0	1000	47.9435	1000	99.4457	1000	0	1000	233.363	1000	0	1000
Airports	124	437.687	1000	54.2772	1000	517.866	1000	319.908	1000	54.5761	1000	0	1000	447.379	1000	57.0391	1000	1029.67	1000	319.908	1000	1916.31	1000	432.82	1000	54.5761	1000	378.673	1000	319.908	1000	0	1000	0	1000	139.856	1000	11	1000	0	1000	0	1000	145.581	1000	276.925	1000	39.6899	1000
Mineral extraction sites	131	4003.2	1000	811.506	1000	2500.5	1000	2805.03	1000	52.5148	1000	162.894	1000	2082.18	1000	918.389	1000	6049.11	1000	1449.11	1000	7047.63	1000	3182.96	1000	4303.14	1000	3208.87	1000	1797.89	1000	570.486	1000	1217.28	1000	3121.07	1000	26	1000	0	1000	946.887	1000	0	1000	3120.37	1000	1642.22	1000
Dump sites	132	1521.4	1000	86.9091	1000	997.342	1000	533.016	1000	61.893	1000	134.832	1000	1557.33	1000	22.6567	1000	2498.13	1000	381.258	1000	2740.03	1000	1968.86	1000	1008.48	1000	978.594	1000	433.001	1000	48.0284	1000	662.504	1000	637.05	1000	0	1000	0	1000	73.9112	1000	1.67989	1000	1155.2	1000	624.096	1000
Green urban areas	141	474.679	1000	550.914	1000	738.528	1000	882.266	1000	295.574	1000	0	1000	1861.15	1000	105.529	1000	1840.13	1000	105.529	1000	2486.93	1000	2210.43	1000	135.57	1000	1239.71	1000	227.379	1000	70.7556	1000	140.394	1000	448.661	1000	0	1000	147.326	1000	105.529	1000	0	1000	390.95	1000	205.759	1000
Sport and leisure facilities	142	1048.16	1000	189.64	1000	747.432	1000	1666.97	1000	65.2637	1000	0	1000	1253.96	1000	99.6191	1000	3182.06	1000	150.541	1000	2818.54	1000	2256.02	1000	551.953	1000	1433.79	1000	1086.88	1000	82.756	1000	125.817	1000	883.313	1000	53	1000	2.30728	1000	28.572	1000	0	1000	711.574	1000	1289.54	1000
Non-irrigated arable land	211	629810	1000	157467	1000	454780	1000	540810	1000	73789.1	1000	15811.5	1000	1.04536e+06	1000	62588.1	1000	1.95042e+06	1000	155372	1000	1.79759e+06	1000	614748	1000	273850	1000	710884	1000	403868	1000	46592.8	1000	18301.4	1000	290609	1000	21886	1000	12664.1	1000	112033	1000	17021.5	1000	386921	1000	339678	1000
Rice fields	213	0	1000	0	1000	17.0696	1000	706.82	1000	0	1000	0	1000	533.074	1000	0	1000	374.695	1000	0	1000	1744.51	1000	38.4504	1000	17.0696	1000	610.345	1000	0	1000	0	1000	0	1000	0	1000	0	1000	0	1000	0	1000	0	1000	0	1000	0	1000
Vineyards	221	22265.1	1000	10205.1	1000	21567.7	1000	32415.6	1000	9731.86	1000	1489.89	1000	50635.2	1000	2994.62	1000	72013.5	1000	8941.98	1000	105536	1000	24281.4	1000	9903.01	1000	45149.1	1000	21721.6	1000	4906.14	1000	1790.67	1000	15059.2	1000	2638	1000	929.014	1000	4878.16	1000	107.327	1000	19393.7	1000	7900.37	1000
Fruit trees and berry plantations	222	42222.2	1000	1226.83	1000	27605.7	1000	4866.06	1000	2059.46	1000	25.2499	1000	26692	1000	1277.47	1000	64462.2	1000	925.278	1000	60614.7	1000	24211.1	1000	22259.7	1000	6764.59	1000	1205.26	1000	8208.67	1000	5771.6	1000	21270.1	1000	841	1000	324.677	1000	1114.1	1000	340.118	1000	21608.4	1000	14274.2	1000
Pastures	231	578788	1000	19687	1000	339630	1000	44134	1000	14231.7	1000	665.982	1000	351211	1000	5736.45	1000	978745	1000	14883.2	1000	656841	1000	273488	1000	285719	1000	60039.5	1000	28995.8	1000	28622.7	1000	47155.4	1000	357077	1000	7244	1000	6793.25	1000	7733.85	1000	7740.14	1000	312334	1000	295880	1000
Complex cultivation patterns	242	196766	1000	6072	1000	103833	1000	14632.3	1000	4457.19	1000	629.783	1000	97536.2	1000	1603.1	1000	302537	1000	3772.9	1000	220253	1000	95278.8	1000	82998.7	1000	18500.3	1000	7471.83	1000	8812.31	1000	10122.7	1000	117414	1000	4537	1000	1769.66	1000	1964.67	1000	472.862	1000	107795	1000	92274.8	1000
Land principally occupied by agriculture, with significant areas of natural vegetation	243	234986	1000	17111.4	1000	139027	1000	31335.3	1000	12320.8	1000	292.076	1000	175594	1000	4406.97	1000	377601	1000	7698.64	1000	310166	1000	116864	1000	106162	1000	33906.6	1000	21532.4	1000	29991.2	1000	15406.4	1000	124406	1000	2203	1000	2013.28	1000	7706.73	1000	1124.63	1000	135544	1000	89422	1000
Broad-leaved forest	311	1.04711e+06	1	100882	1	640415	1	134064	1	89728	1	6325.05	5	534393	5	17706.6	5	1.53992e+06	1	35748.7	1	1.26116e+06	1	518158	5	670585	3	145571	1	81651.7	1	121930	1	184590	1	594178	1	24127	1	2337.56	5	43585.7	1	677.586	5	673740	1	395896	1
Coniferous forest	312	266643	1	678.642	5	56901.9	1	466.917	5	1268.31	5	0	5	14464	5	23.3653	5	310976	1	30.6882	5	48059.6	5	14794.2	5	78542.8	5	145.212	5	86.6687	5	399.136	3	2803.74	3	282056	1	0	5	0	5	86.0745	5	0	5	52441.4	5	382240	1
Mixed forest	313	235064	1	8549.04	5	64992.2	1	3116.05	5	5458.86	1	0	5	36628.4	5	261.11	5	307997	1	381.315	3	72719.4	3	24581.3	5	113890	5	486.897	5	461.23	3	3825.37	3	19103.4	3	225333	1	19	5	0	5	261.11	3	0	5	68448	1	308951	1
Natural grassland	321	47223.8	1	12229.9	5	22407.5	1	21765.3	1	5205.83	1	10103.8	5	24015.1	5	4988.72	1	66864.2	1	9237.67	1	38119.6	1	18822.6	5	30363.2	5	25659.5	1	21788.1	1	2454.64	1	6299.22	1	51247.1	1	28	1	5676.26	1	9602.9	1	0	1	19665.8	5	70471.4	1
Moors and heathland	322	11180.8	5	0	5	2356.07	5	0	5	0	5	0	5	1918.05	5	0	5	9619.1	1	0	5	1582.23	5	231.909	5	6954.13	5	0	5	0	5	0	5	319.605	5	20607.1	1	0	5	0	5	0	5	0	5	1084.89	5	26378.4	1
Transitional woodland/shrub	324	132357	1	6566.79	1	71223.3	1	13967.6	1	3429.73	1	2491.83	5	59732.2	5	1806.36	1	178009	1	4926.81	1	119691	1	43891.1	5	67849.4	5	20756	1	9588.11	1	11008.4	1	11083.3	1	111334	1	1891	1	864.633	5	3765.85	1	423.744	5	65983.6	1	108997	1
Beaches, dunes, sands	331	254.409	5	7.79992	5	1777.45	1	894.042	5	0	5	5193.04	1	2687.21	5	40.3979	5	6577.68	1	7.64387	5	1202.16	5	1785.03	1	233.622	5	537.441	5	467.74	5	0	5	3.96218	5	413.625	5	0	5	1669.49	1	0	5	0	5	146.825	5	74.7142	5
Bare rock	332	2096.65	5	93.8706	5	473.839	5	80.0855	5	98.4104	5	0	5	338.251	5	25.3497	5	781.182	5	0	5	900.671	5	603.912	5	846.203	1	0	1	0	5	122.83	5	325.619	1	2601.55	5	0	5	0	5	0	1	100.203	5	721.511	5	2286.29	5
Sparsely vegetated areas	333	3377.13	5	199.643	5	1397.1	5	273.121	5	10.2304	5	27.9428	5	1344.41	5	163.309	5	2670.79	5	154.318	5	1775.2	5	967.443	5	2092.54	1	229.54	1	154.318	5	132.494	5	229.444	1	5580.93	1	0	5	1.28158	1	194.446	1	55.1108	5	790.453	5	5220.04	1
Inland marshes	411	10187.2	5	5495.71	5	14939.9	5	19398.2	5	1958.59	5	39355.9	5	93975.8	1	2738.74	5	96950.3	5	15967.2	5	41440.1	5	51602.2	5	4134.52	5	36015.2	5	17991	5	819.136	5	617.572	5	4988.94	1	127	5	12813.2	5	2193.29	5	224.214	5	7412.95	5	4573.12	1
Salt marshes	421	0	5	0	5	4065.83	5	3797.78	5	0	5	4702.35	5	4713.88	5	2169.58	5	5399.2	5	120.655	5	359.425	5	4974.11	5	0	5	4596.13	5	4814.82	5	0	5	0	5	0	5	0	5	7.52652	1	0	5	0	5	359.425	5	0	5
Water courses	511	23219.4	5	5572.77	5	17799.4	5	20476.9	5	4573.36	5	1106.21	5	38506.7	1	703.159	5	61282.5	5	5559.15	5	66369.9	5	35047.3	1	18904.8	5	28219.3	5	8478.12	5	11010.9	5	10490.3	5	11025.5	5	141	5	589.723	5	1018.85	5	538.572	5	13604.5	5	8036.8	5
Water bodies	512	11219.6	5	4857.59	5	11565.8	5	19108.4	5	217.914	5	8041.77	5	40751.2	1	1448.06	5	48307.4	5	10761.8	5	34982.1	5	31560.9	1	5616.1	5	22137.4	5	14285.8	5	135.452	5	250.846	5	6403.54	5	445	5	1833.26	5	2757.44	5	76.864	5	6574.36	5	8930.65	5
Coastal lagoons	521	0	1000	188.918	1000	1883.7	1000	12781.1	1000	0	1000	22627.8	1000	37475.7	1000	4177.1	1000	33935.1	1000	16527.7	1000	999.614	1000	29372.8	1000	0	1000	25798.2	1000	9477.78	1000	0	1000	0	1000	0	1000	0	1000	1976.05	1000	3460.04	1000	0	1000	810.696	1000	0	1000
Sea and ocean	523	0	1000	0	1000	22.713	1000	236.259	1000	0	1000	38.0484	1000	382.428	1000	0	1000	251.522	1000	29.3174	1000	233.973	1000	409.016	1000	0	1000	323.636	1000	148.957	1000	0	1000	0	1000	0	1000	0	1000	114.255	1000	0	1000	0	1000	0	1000	0	1000
[truncated: 2 more columns]
